# Supplementary material for: Higher free-roaming dog density sustains rabies virus transmission in Haiti
Source: Sci Rep. 2026 Jan 24;16:5543. doi: 10.1038/s41598-026-35359-y (PMC12886927; doi:10.1038/s41598-026-35359-y)
Supplement: Supplementary file 1 — Supplementary Material 1 [file 41598_2026_35359_MOESM1_ESM.xlsx]

## Sheet: Haiti Dog Survey Supplement
City	Community_Code	Eligibility	Year	STARC Code	Human Population	Survey Area (KM2)	Survey Method	Household Surveys Conducted	Persons in Study Households	Dogs in Survey Households	Confined-Owned Dogs	Partial Roaming Owned Dogs	Always Roaming Owned Dogs	Human Population along Transect (30 meter buffer)	Human Population along Transect (50 meter buffer)	SRS Survey KM Walked	SRS Survey raod KM in Study Area	SRS Survey Assessment Area (KM2)	SRS FRD Day 1	SRS FRD Day 2	SRS Re-sights Day 2	Representative Community Area (KM2)	Representative Community Human Population	Adjusted Empirical Estimate (95% CI)	Unadjusted HDR	Adjusted HDR (95% CI)	Adj HDR
Archaie	Archaie_SRS	Y	2015	S3.1	21278	6.36	Both	162	2679	313	73	188	36	2805	4442	5.53	9.5	0.33	61	58	15	0.8217	5938.5	466 ( 309 - 535 )	6	6 ( 9.1 - 5.2 )	6
Carrefour	Carre_SRS	Y	2015	S1.1	53181	2.22	Both	137	1998	208	100	68	21	10928	17727	7.75	35.6	0.45	65	64	4	1.1205	26590.5	1677 ( 584 - 2468 )	6.5	6.5 ( 18.7 - 4.4 )	6.5
Charye	Char_SRS	Y	2015	S2.1	1403	0.69	Both	10	132	15	9	6	0	503	818	2.07	0.8	0.13	7	7	6	0.3237	971.548	86 ( 8 - 144 )	5.9	5.9 ( 64.4 - 3.5 )	5.9
LEstere	Est_SRS	Y	2015	S2.3			Both	54	837	90	9	61	20	2338					40	34	6	0.6	4208.4	377 ( 271 - 470 )	6.2	6.2 ( 8.6 - 5 )	6.2
Gonaives	Gon_Rapid_I	Y	2017	S1.1	3325	0.28	Both	22	151	6	0	2	4	2195	3616	3.24	8.3	0.19	49	48	17	0.4731	4804.79	135 ( 96 - 174 )	16.2	16.2 ( 22.8 - 12.6 )	16.2
Gonaives	Gon_SRS	Y	2015	S1.1	5353	0.58	Both	91	1239	121	32	72	17	1776	2585	3.3	7.13	0.2	19	22	4	0.498	3187.66	260 ( 154 - 321 )	6.8	6.8 ( 11.5 - 5.5 )	6.8
Gonaives	Gon_SRS_1	Y	2017	S1.1	1237	0.1	Both	33	232	7	0	4	3	1495	2270	2.45	2.8	0.13	30	30	20	0.3237	2760.2	45 ( 39 - 78 )	33.1	33.1 ( 38.8 - 19.2 )	33.1
Gonaives	Gon_SRS_2	Y	2017	S1.1	1722	0.14	Both	25	159	4	0	2	2	1732	2432	2.81	3.1	0.14	57	43	17	0.3486	3019.63	141 ( 100 - 182 )	12.3	12.3 ( 17.3 - 9.5 )	12.3
Gonaives	Gon_SRS_3	Y	2017	S1.1	3849	0.47	Both	20	122	3	0	1	2	1313	2001	2.3	7.3	0.14	8	10	2	0.3486	2642.54	32 ( 9 - 68 )	40.7	40.7 ( 139.3 - 19.2 )	40.7
Gonaives	Gon_SRS_4	Y	2017	S1.1	2197	0.46	Both	53	376	23	5	8	10	1641	2398	3.08	2.9	0.16	52	37	18	0.3984	2955.98	127 ( 81 - 172 )	12.9	12.9 ( 20.1 - 9.5 )	12.9
Gonaives	Gon_SRS_5	Y	2017	S1.1	3293	0.27	Both	16	154	5	0	2	3	1593	2292	2.45	10.3	0.13	64	77	25	0.3237	2978.16	194 ( 147 - 241 )	8.2	8.2 ( 10.8 - 6.6 )	8.2
Gonaives	Gon_SRS_C	Y	2017	S1.1	4648	0.32	Both	82	620	41	2	15	24	3131	3874	6.29	11.5	0.26	25	45	11	0.6474	4442.17	207 ( 137 - 281 )	15.1	15.1 ( 22.8 - 11.1 )	15.1
Gonaives	Gon_SRS_H	Y	2017	S1.1	5336	0.44	Both	36	247	12	0	6	6	3626	5337	6.1	20.5	0.31	44	42	9	0.7719	6631.42	192 ( 104 - 281 )	18.8	18.8 ( 34.9 - 12.9 )	18.8
Marchand	Marchand_SRS	Y	2015	S2.1			Both	89	1515	176	20	148	8	3094					41	26	6	0.2	5569.2	539 ( 409 - 635 )	5.7	5.7 ( 7.6 - 4.9 )	5.7
Croix-des-Bouquets	Orangers_SRS	Y	2015	S4.2	680	4.29	Both	191	3741	413	42	300	51	2498	266	11.98	4.29	0.71	24	25	11	1.7679	353.034	394 ( 317 - 440 )	6.3	6.3 ( 7.9 - 5.7 )	6.3
Ouanaminthe	Oua_SRS	Y	2015	S1.1	6969	0.66	Both	218	4107	387	216	130	20	4347	6081	7.83	9.2	0.4	74	70	19	0.996	7158.58	608 ( 201 - 735 )	7.1	7.1 ( 21.6 - 5.9 )	7.1
Sannet	San_SRS	Y	2015	S1.1	19027	2.01	Both	348	6486	1568	138	216	73	4013	6109	6.86	10.8	0.39	90	115	21	0.9711	8031.28	607 ( 432 - 782 )	6.6	6.6 ( 9.3 - 5.1 )	6.6
St_Marc	St_Marc_SRS	Y	2015	S1.1	6083	0.55	Both	164	3186	293	100	123	44	2542	4150	4.21	6.72	0.25	47	46	10	0.6225	5632.53	324 ( 171 - 436 )	7.9	7.9 ( 14.9 - 5.8 )	7.9
Verrettes	Verre_SRS	Y	2015	S3.2			Both	85	1527	152	56	43	49	935					30	32	8	0.6	1683	164 ( 68 - 228 )	5.7	5.7 ( 13.7 - 4.1 )	5.7
Cap_Ruella	Cap_Rue_Rapid	Y	2015	S2.1	12596	0.8	Rapid							2317	3583	2.68	3.2	0.15	15	13.05	3.366	0.3735	4456.7	75 ( 26 - 125 )	42.1	30.7 ( 89 - 18.6 )	30.7
Croix-des-Bouquets	CDB_Rapid_A	Y	2015	S2.1	14305	4.95	Rapid							1777	2719	7.02	10.2	0.42	39	33.93	8.7516	1.0458	3509.62	191 ( 107 - 274 )	12.8	9.3 ( 16.5 - 6.5 )	9.3
Croix-des-Bouquets	CDB_Rapid_B	Y	2015	S2.1	2545	2.11	Rapid							993	508	3.77	17.7	0.22	33	28.71	7.4052	0.5478	722.071	174 ( 88 - 259 )	7.8	5.7 ( 11.3 - 3.8 )	5.7
Delmas	Delmas_Rapid_B	Y	2015	S1.1	3585	0.27	Rapid							1907	3169	2.44	6	0.14	60	64.8	16.224	0.3486	4255.23	270 ( 178 - 361 )	8.1	7.1 ( 10.7 - 5.3 )	7.1
Ft_Michel	Ft_Mich_Rapid	Y	2015	S1.1	6718	0.65	Rapid							2623	3998	4.42	2.4	0.24	39	42.12	10.5456	0.5976	5195.71	163 ( 99 - 226 )	18.4	16.1 ( 26.4 - 11.6 )	16.1
Ganthier	Gant_Rapid	Y	2015	S3.1	822	0.78	Rapid							1318	370	3.33	4.82	0.19	51	52.53	38.3061	0.4731	438.703	91 ( 84 - 99 )	18.6	14.4 ( 15.7 - 13.3 )	14.4
Gonaives	Gon_rapid	Y	2015	S1.1	6694	0.58	Rapid							1851	3153	2.72	11.02	0.16	51	55.08	13.7904	0.3984	4244.88	221 ( 142 - 299 )	9.6	8.4 ( 13 - 6.2 )	8.4
Marchand	Marchand_Rapid	Y	2015	S2.1	5193	1.47	Rapid							1054	1813	4.06	2.6	0.25	20	20.6	15.022	0.6225	2477.82	36 ( 31 - 40 )	37.8	29.4 ( 33.6 - 26.1 )	29.4
Ouanaminthe	Oua_Rapid	Y	2015	S4.1			Rapid							3164.04					69	74.52	18.6576	0.9	5695.27	341 ( 234 - 447 )	11.9	9.3 ( 13.5 - 7.1 )	9.3
Ranquitte	Ran_Rapid	Y	2015	S2.3	1312	1.87	Rapid							477	702	4.02	11.8	0.24	39	40.17	29.2929	0.5976	884.937	69 ( 63 - 75 )	8.9	6.9 ( 7.6 - 6.3 )	6.9
St_Marc	Rapid B	Y	2017	S1.1	2924	0.43	Rapid	0	0					1670	2561	4.28	9.1	0.23	59	70	20	0.5727	3125.72	231 ( 165 - 296 )	8.3	7.2 ( 10.1 - 5.6 )	7.2
St_Marc	Rapid E	Y	2017	S1.1	5878	0.89	Rapid	0	0					1524	2339	2.68	11.1	0.12	32	38	11	0.2988	3041.81	121 ( 77 - 166 )	14.3	12.5 ( 19.8 - 9.2 )	12.5
St_Marc	St_Marc_rapid	Y	2015	S1.1	1205	0.13	Rapid							1162	1689	2.02	3.01	0.12	18	19.44	4.8672	0.2988	2201.99	71 ( 34 - 108 )	18.6	16.3 ( 34.1 - 10.7 )	16.3
Thiotte	Thiotte_Rapid_C	Y	2019	S2.1	4592	2.9	Rapid							1726	2372	4.44	9.3	0.24	23	18	8	0.5976	2862.24	68 ( 43 - 93 )	34.8	25.3 ( 39.8 - 18.6 )	25.3
Torbek	Torb_Rapid	Y	2015	S3.1	13358	21.46	Rapid							2447	3523	17.76	26.4	1.06	32	32.96	24.0352	2.6394	4239.23	56 ( 51 - 62 )	55.8	43.4 ( 48.2 - 39.4 )	43.4
Trou_du_Nord	Trou_du_Nord_rapid	Y	2015	S2.1	1952	0.18	Rapid							835	1156	1.56	2.58	0.08	26	28.08	7.0304	0.1992	1435.67	111 ( 58 - 163 )	8.6	7.5 ( 14.3 - 5.1 )	7.5
Anse_a_Pitre	Anse_SRS_A	Y	2019	S2.2	1350	1.7	SRS							1268	1829	7.48	14	0.4	100	112	32	0.996	2246.71	473 ( 363 - 584 )	3.7	2.7 ( 3.5 - 2.2 )	2.7
Anse_a_Pitre	Anse_SRS_B	Y	2019	S4.2	1012	0.54	SRS							428	644	3.06	10.5	0.17	48	9	9	0.4233	803.244	66 ( 66 - 66 )	8.9	6.5 ( 6.5 - 6.5 )	6.5
Cayes_Jacmel	CJ_SRS_D	Y	2019	S2.1	4132	1.5	SRS							668	802	2.99	4.2	0.16	20	21	18	0.3984	930.696	32 ( 30 - 34 )	28.7	20.9 ( 22 - 19.8 )	20.9
Cayes_Jacmel	CJ_SRS_E	Y	2019	S2.1	3257	1.3	SRS							1008	1497	4.74	10.9	0.26	28	23	12	0.6474	1855.46	72 ( 53 - 91 )	19.2	14 ( 19.1 - 11 )	14
Gonaives	Gon_Rapid_E	Y	2017	S1.1	3303	0.28	SRS							2571	3777	4.22	7.7	0.22	16	16	6	0.5478	5024.68	40 ( 23 - 57 )	63.8	63.8 ( 109.8 - 45 )	63.8
Jacmel	Jac_SRS_F	Y	2019	S1.1	5022	1.7	SRS							700	1084	3.06	8.4	0.17	39	11	9	0.4233	1468.17	54 ( 42 - 65 )	14.9	13 ( 16.6 - 10.7 )	13
Jacmel	Jac_SRS_G	Y	2019	S1.1	3347	0.85	SRS							977	1304	3.7	11.9	0.18	55	55	22	0.4482	1606.49	155 ( 118 - 192 )	7.2	6.3 ( 8.3 - 5.1 )	6.3
														SRS – Sight Re-Sight Study
														FRD – Free Roaming Dog
														HDR – Human to Dog Ratio
